# Supplementary material for: Dementia-Associated Compulsive Singing (DACS): Presentation of Unpublished Clinical Cases Miniseries
Source: Int J Environ Res Public Health. 2022 Aug 31;19(17):10844. doi: 10.3390/ijerph191710844 (PMC9517776; doi:10.3390/ijerph191710844)
Supplement: Supplementary file 1 [file ijerph-19-10844-s001.zip]

Archive with 1 entries (1 files):
- ijerph-1821914-supplementary.mp4
